# Supplementary material for: Impact of Behavioral Assessment and Re-Test as Functional Trainings That Modify Survival, Anxiety and Functional Profile (Physical Endurance and Motor Learning) of Old Male and Female 3xTg-AD Mice and NTg Mice with Normal Aging
Source: Biomedicines. 2022 Apr 22;10(5):973. doi: 10.3390/biomedicines10050973 (PMC9138863; doi:10.3390/biomedicines10050973)
Supplement: Supplementary file 1 [file biomedicines-10-00973-s001.zip]

Archive with 1 entries (1 files):
- biomedicines-1618096-supplementary.pdf
